# Supplementary material for: Surround Modulation Properties of Tectal Neurons in Pigeons Characterized by Moving and Flashed Stimuli
Source: Animals (Basel). 2022 Feb 15;12(4):475. doi: 10.3390/ani12040475 (PMC8868286; doi:10.3390/ani12040475)
Supplement: Supplementary file 1 [file animals-12-00475-s001.zip]

Archive with 1 entries (1 files):
- animals-1512962-supplementary.pdf
